# Supplementary material for: IC2 participates in the cooperative activation of outer arm dynein densely attached to microtubules
Source: Cell Struct Funct. 2023 Jul 27;48(2):175–85. doi: 10.1247/csf.23044 (PMC11496786; doi:10.1247/csf.23044)
Supplement: Supplementary file 3 — Supplementary Materials [file csf_48_23044_3.zip]

Archive with 1 entries (1 files):
- 48_23044_3.docx
